# Supplementary material for: Mitochondrial DNA diversity of the Sardinian local cattle stock
Source: Sci Rep. 2022 Feb 15;12:2486. doi: 10.1038/s41598-022-06420-3 (PMC8847569; doi:10.1038/s41598-022-06420-3)
Supplement: Supplementary file 3 — Supplementary Table S3. [file 41598_2022_6420_MOESM3_ESM.xlsx]

## Sheet: supplementary Table S3
“Mitochondrial DNA diversity of the Sardinian local cattle stock”
Authors: Petretto, E., Dettori, M.L., Pazzola, M., Manca, F. Amills, M., Vacca, G.M.
Accession Number	AREA NETWORK	References
DQ515699	Algeria_Africa	Beja-Pereira et al., 2006
DQ515700	Algeria_Africa	Beja-Pereira et al., 2006
DQ515701.1	Algeria_Africa	Beja-Pereira et al., 2006
DQ515617.1	Tunisia_Africa	Beja-Pereira et al., 2006
DQ515618.1	Tunisia_Africa	Beja-Pereira et al., 2006
DQ515619.1	Tunisia_Africa	Beja-Pereira et al., 2006
JQ684042	Mozambique_Africa	direct submission
AB973240	Sudan_Africa	Salim et al., 2014
AB973253	Sudan_Africa	Salim et al., 2014
AB973279	Sudan_Africa	Salim et al., 2014
AB973299	Sudan_Africa	Salim et al., 2014
KT184451	Egypt_Africa	Olivieri et al., 2015
KT184461	Egypt_Africa	Olivieri et al., 2015
AB065123	Nepal_Asia	Takeda et al., 2004
AB085920	Nepal_Asia	Fujise et al., 2003
AB085926	Japan_Asia	Fujise et al., 2003
AB117037	South Korea_Asia	Mannen et al. 2004
AB117043	South Korea_Asia	Mannen et al. 2004
AB117072	Mongolia_Asia	Mannen et al. 2004
AB117078	Mongolia_Asia	Mannen et al. 2004
AB117079	Mongolia_Asia	Mannen et al. 2004
AB177786	China_Asia	direct submission
AB177792	Japan_Asia	direct submission
AF409058	Korea_Asia	Kim et al., 2003
AF409059	South Korea_Asia	Kim et al., 2003
AF499254	Korea_Asia	direct submission
AY115526	China_Asia	direct submission
AY119677	China_Asia	direct submission
AY298749	South Korea_Asia	direct submission
AY337529	Korea_Asia	direct submission
AY378116	China_Asia	direct submission
AY495555	China_Asia	direct submission
AY515665	China_Asia	direct submission
AY515675	China_Asia	direct submission
AY521077	China_Asia	Lai et al., 2006
AY521078	China_Asia	Lai et al., 2006
AY998837	China_Asia	direct submission
DQ124378	Korea_Asia	direct submission
DQ124397	Korea_Asia	direct submission
DQ166049	China_Asia	direct submission
DQ344927	China_Asia	Lei et al., 2006
DQ344928	China_Asia	Lei et al., 2006
DQ344959	China_Asia	Lei et al., 2006
DQ887763	China_Asia	Qu et al., 2006
EF417950	China_Asia	direct submission
EF417960	China_Asia	direct submission
EU274467	China_Asia	direct submission
EU281367	China_Asia	Jia et al., 2010
EU281371	China_Asia	Jia et al., 2010
EU281374	China_Asia	Jia et al., 2010
EU281399	China_Asia	Jia et al., 2010
EU281400	China_Asia	Jia et al., 2010
EU281448	China_Asia	Jia et al., 2010
EU281450	China_Asia	Jia et al., 2010
EU281508	China_Asia	Jia et al., 2010
EU281525	China_Asia	Jia et al., 2010
EU281537	China_Asia	Jia et al., 2010
EU281538	China_Asia	Jia et al., 2010
EU281541	China_Asia	Jia et al., 2010
FJ440722	Japan_Asia	Dadi et al., 2009
FJ440759	Japan_Asia	Dadi et al., 2009
FJ440775	Japan_Asia	Dadi et al., 2009
FJ800847	Vietnam_Asia	Berthouly et al., 2010
HM165504	China_Asia	direct submission
HM637900	China_Asia	direct submission
KP223264	India_Asia	direct submission
KR857528	South Korea_Asia	Kim et al., 2016
KR857536	South Korea_Asia	Kim et al., 2016
KR857541	South Korea_Asia	Kim et al., 2016
KR857543	South Korea_Asia	Kim et al., 2016
KR857548	South Korea_Asia	Kim et al., 2016
KR857550	South Korea_Asia	Kim et al., 2016
KR857556	South Korea_Asia	Kim et al., 2016
KR857573	South Korea_Asia	Kim et al., 2016
KX770761	China_Asia	direct submission
KX770779	China_Asia	direct submission
KX770839	China_Asia	direct submission
KX770855	China_Asia	direct submission
KX770862	China_Asia	direct submission
KX770868	China_Asia	direct submission
KX770878	China_Asia	direct submission
KX770881	China_Asia	direct submission
KX770887	China_Asia	direct submission
KX770890	China_Asia	direct submission
KX770897	China_Asia	direct submission
KX770931	China_Asia	direct submission
LC013971	Japan_Asia	Mannen et al., 2017
LC013975	Japan_Asia	Mannen et al., 2017
DQ124389	Korea_Asia	direct submission
EF126307	Turkey_Middle East	direct submission
EF126315	Turkey_Middle East	direct submission
EF126317	Turkey_Middle East	direct submission
EF126321	Turkey_Middle East	direct submission
EU177835	Iraq_Middle East	Achilli et al., 2009
FN557402	Israel_Middle East	direct submission
FN557411	Israel_Middle East	direct submission
FN562635	Israel_Middle East	direct submission
FN562665	Israel_Middle East	direct submission
JQ280501	Iran_Middle East	Bollongino et al., 2012
KF307209	Turkey_Middle East	Scheu et al.,2015
KF307210	Turkey_Middle East	Scheu et al.,2015
KF307242	Turkey_Middle East	Scheu et al.,2015
KF307243	Turkey_Middle East	Scheu et al.,2015
KF307295	Syria_Middle East	Scheu et al.,2015
KF307310	Turkey_Middle East	Scheu et al.,2015
MF475787	Turkey_Middle East	Di Lorenzo et al., 2018
MF475803	Turkey_Middle East	Di Lorenzo et al., 2018
MF475813	Turkey_Middle East	Di Lorenzo et al., 2018
MF475818	Turkey_Middle East	Di Lorenzo et al., 2018
HM625981	Denmark_Middle Europe	Withen et al., 2010
HM625982	Denmark_Middle Europe	Withen et al., 2010
HM625983	Denmark_Middle Europe	Withen et al., 2010
HM625984	Denmark_Middle Europe	Withen et al., 2010
HM625985	Denmark_Middle Europe	Withen et al., 2010
HM625986	Denmark_Middle Europe	Withen et al., 2010
HM625987	Denmark_Middle Europe	Withen et al., 2010
HM625988	Denmark_Middle Europe	Withen et al., 2010
HM625989	Denmark_Middle Europe	Withen et al., 2010
KF307220	Romania_Middle Europe	Scheu et al.,2015
KF307221	Romania_Middle Europe	Scheu et al.,2015
KF307223	Romania_Middle Europe	Scheu et al.,2015
KF307225	Bulgaria_Middle Europe	Scheu et al.,2015
KF307225	Bulgaria_Middle Europe	Scheu et al.,2015
KF307226	Bulgaria_Middle Europe	Scheu et al.,2015
KF307229	Bulgaria_Middle Europe	Scheu et al.,2015
KF307230	Bulgaria_Middle Europe	Scheu et al.,2015
KF307238	Bulgaria_Middle Europe	Scheu et al.,2015
KF307239	Bulgaria_Middle Europe	Scheu et al.,2015
KF307240	Bulgaria_Middle Europe	Scheu et al.,2015
KF307250	Bulgaria_Middle Europe	Scheu et al.,2015
KF307258	Bulgaria_Middle Europe	Scheu et al.,2015
KF307259	Bulgaria_Middle Europe	Scheu et al.,2015
KF307275	Bosnia_Herz_Middle Europe	Scheu et al.,2015
KF307279	Romania_Middle Europe	Scheu et al.,2015
KF307280	Romania_Middle Europe	Scheu et al.,2015
KF307281	Bulgaria_Middle Europe	Scheu et al.,2015
KF307287	Bulgaria_Middle Europe	Scheu et al.,2015
KF307288	Bulgaria_Middle Europe	Scheu et al.,2015
KF307289	Bulgaria_Middle Europe	Scheu et al.,2015
KF307301	Romania_Middle Europe	Scheu et al.,2015
KF307318	Germany_Middle Europe	Scheu et al.,2015
KF307319	Germany_Middle Europe	Scheu et al.,2015
KF373015	Bulgaria_Middle Europe	Lenstra et al., 2014; Hristov et al., 2015a; Hristov et al., 2015b
KF373024	Bulgaria_Middle Europe	Lenstra et al., 2014; Hristov et al., 2015a; Hristov et al., 2015b
KF373028	Bulgaria_Middle Europe	Lenstra et al., 2014; Hristov et al., 2015a; Hristov et al., 2015b
KP682315	Bulgaria_Middle Europe	Hristov et al., 2017
KP682316	Bulgaria_Middle Europe	Hristov et al., 2017
KP682317	Bulgaria_Middle Europe	Hristov et al., 2017
KR608105	Romania_Middle Europe	Ilie et al., 2015
KR608115	Romania_Middle Europe	Ilie et al., 2015
GU985279	Britain_Middle Europe	Edwards et al., 2010
DQ915540	Germany_Middle Europe	Edwards et al., 2007
JQ437356	Croatia_Middle Europe	direct submission
AF034438.1	Canada_North America	direct submission
AF016078.1	Canada_North America	direct submission
AF016077.1	Canada_North America	direct submission
AF016076.1	Canada_North America	direct submission
AF016075.1	Canada_North America	direct submission
AF016074.1	Canada_North America	direct submission
AF016073.1	Canada_North America	direct submission
AF016072.1	Canada_North America	direct submission
EU177821	Italy_Mediterranean Europe	Achilli et al., 2009
EU177822	Italy_Mediterranean Europe	Achilli et al., 2009
EU177831	Italy_Mediterranean Europe	Achilli et al., 2009
KF307296	Italy_Mediterranean Europe	Scheu et al.,2015
MF474376	Italy_Mediterranean Europe	Di Lorenzo et al., 2018
MF474377	Italy_Mediterranean Europe	Di Lorenzo et al., 2018
MF474391	Italy_Mediterranean Europe	Di Lorenzo et al., 2018
MF474395	Italy_Mediterranean Europe	Di Lorenzo et al., 2018
MF474406	Italy_Mediterranean Europe	Di Lorenzo et al., 2018
MF474409	Italy_Mediterranean Europe	Di Lorenzo et al., 2018
MF474410	Italy_Mediterranean Europe	Di Lorenzo et al., 2018
MF474426	Italy_Mediterranean Europe	Di Lorenzo et al., 2018
MF474427	Italy_Mediterranean Europe	Di Lorenzo et al., 2018
MF474455	Italy_Mediterranean Europe	Di Lorenzo et al., 2018
MF474462	Italy_Mediterranean Europe	Di Lorenzo et al., 2018
MF474463	Italy_Mediterranean Europe	Di Lorenzo et al., 2018
MF474467	Italy_Mediterranean Europe	Di Lorenzo et al., 2018
MF474516	Italy_Mediterranean Europe	Di Lorenzo et al., 2018
MF474517	Italy_Mediterranean Europe	Di Lorenzo et al., 2018
MF474537	Italy_Mediterranean Europe	Di Lorenzo et al., 2018
MF474539	Italy_Mediterranean Europe	Di Lorenzo et al., 2018
MF474553	Italy_Mediterranean Europe	Di Lorenzo et al., 2018
MF474554	Italy_Mediterranean Europe	Di Lorenzo et al., 2018
MF474563	Italy_Mediterranean Europe	Di Lorenzo et al., 2018
MF474564	Italy_Mediterranean Europe	Di Lorenzo et al., 2018
MF474579	Italy_Mediterranean Europe	Di Lorenzo et al., 2018
MF474580	Italy_Mediterranean Europe	Di Lorenzo et al., 2018
MF474652	Italy_Mediterranean Europe	Di Lorenzo et al., 2018
MF474667	Italy_Mediterranean Europe	Di Lorenzo et al., 2018
MF474669	Italy_Mediterranean Europe	Di Lorenzo et al., 2018
MF474671	Italy_Mediterranean Europe	Di Lorenzo et al., 2018
MF474893	Italy_Mediterranean Europe	Di Lorenzo et al., 2018
MF474909	Italy_Mediterranean Europe	Di Lorenzo et al., 2018
MF474910	Italy_Mediterranean Europe	Di Lorenzo et al., 2018
MF474911	Italy_Mediterranean Europe	Di Lorenzo et al., 2018
MF474954	Italy_Mediterranean Europe	Di Lorenzo et al., 2018
MF474955	Italy_Mediterranean Europe	Di Lorenzo et al., 2018
MF474970	Italy_Mediterranean Europe	Di Lorenzo et al., 2018
MF474971	Italy_Mediterranean Europe	Di Lorenzo et al., 2018
MF474997	Italy_Mediterranean Europe	Di Lorenzo et al., 2018
MF474998	Italy_Mediterranean Europe	Di Lorenzo et al., 2018
MF475049	Italy_Mediterranean Europe	Di Lorenzo et al., 2018
MF475050	Italy_Mediterranean Europe	Di Lorenzo et al., 2018
MF475065	Italy_Mediterranean Europe	Di Lorenzo et al., 2018
MF475066	Italy_Mediterranean Europe	Di Lorenzo et al., 2018
MF475152	Italy_Mediterranean Europe	Di Lorenzo et al., 2018
MF475153	Italy_Mediterranean Europe	Di Lorenzo et al., 2018
MF475155	Italy_Mediterranean Europe	Di Lorenzo et al., 2018
MF475156	Italy_Mediterranean Europe	Di Lorenzo et al., 2018
MF475192	Italy_Mediterranean Europe	Di Lorenzo et al., 2018
MF475193	Italy_Mediterranean Europe	Di Lorenzo et al., 2018
MF475207	Italy_Mediterranean Europe	Di Lorenzo et al., 2018
MF475208	Italy_Mediterranean Europe	Di Lorenzo et al., 2018
MF475224	Italy_Mediterranean Europe	Di Lorenzo et al., 2018
MF475225	Italy_Mediterranean Europe	Di Lorenzo et al., 2018
MF475257	Italy_Mediterranean Europe	Di Lorenzo et al., 2018
MF475258	Italy_Mediterranean Europe	Di Lorenzo et al., 2018
MF475290	Italy_Mediterranean Europe	Di Lorenzo et al., 2018
MF475294	Italy_Mediterranean Europe	Di Lorenzo et al., 2018
MF475303	Italy_Mediterranean Europe	Di Lorenzo et al., 2018
MF475381	Italy_Mediterranean Europe	Di Lorenzo et al., 2018
MF475419	Italy_Mediterranean Europe	Di Lorenzo et al., 2018
MF475453	Italy_Mediterranean Europe	Di Lorenzo et al., 2018
MF475479	Italy_Mediterranean Europe	Di Lorenzo et al., 2018
MF475480	Italy_Mediterranean Europe	Di Lorenzo et al., 2018
MF475491	Italy_Mediterranean Europe	Di Lorenzo et al., 2018
MF475492	Italy_Mediterranean Europe	Di Lorenzo et al., 2018
MF475538	Italy_Mediterranean Europe	Di Lorenzo et al., 2018
MF475564	Italy_Mediterranean Europe	Di Lorenzo et al., 2018
MF475576	Italy_Mediterranean Europe	Di Lorenzo et al., 2018
MF475676	Italy_Mediterranean Europe	Di Lorenzo et al., 2018
MF475697	Italy_Mediterranean Europe	Di Lorenzo et al., 2018
MF475853	Italy_Mediterranean Europe	Di Lorenzo et al., 2018
MF475869	Italy_Mediterranean Europe	Di Lorenzo et al., 2018
MF475884	Italy_Mediterranean Europe	Di Lorenzo et al., 2018
EU177866	Italy_Mediterranean Europe	Achilli et al., 2009 current biology
EU177867	Italy_Mediterranean Europe	Achilli et al., 2009 current biology
FJ971080	Italy_Mediterranean Europe	Achilli et al., 2009 current biology
FJ971084	Italy_Mediterranean Europe	Achilli et al., 2009_PlosOne
EU177831	Italy_Mediterranean Europe	Achilli et al., 2009 Current Biology
JN817312	Italy_Mediterranean Europe	Bonfiglio et al., 2012
AY700402.1	Italy_Mediterranean Europe	Pellecchia et al.,2007
AY700404.1	Italy_Mediterranean Europe	Pellecchia et al.,2007
AY700405.1	Italy_Mediterranean Europe	Pellecchia et al.,2007
AY700406.1	Italy_Mediterranean Europe	Pellecchia et al.,2007
AY700407.1	Italy_Mediterranean Europe	Pellecchia et al.,2007
AY700408.1	Italy_Mediterranean Europe	Pellecchia et al.,2007
AY700409.1	Italy_Mediterranean Europe	Pellecchia et al.,2007
AY700410.1	Italy_Mediterranean Europe	Pellecchia et al.,2007
AY700411.1	Italy_Mediterranean Europe	Pellecchia et al.,2007
AY700412.1	Italy_Mediterranean Europe	Pellecchia et al.,2007
AY700413.1	Italy_Mediterranean Europe	Pellecchia et al.,2007
AY700414.1	Italy_Mediterranean Europe	Pellecchia et al.,2007
AY700415.1	Italy_Mediterranean Europe	Pellecchia et al.,2007
AY700416.1	Italy_Mediterranean Europe	Pellecchia et al.,2007
AY700417.1	Italy_Mediterranean Europe	Pellecchia et al.,2007
AY700418.1	Italy_Mediterranean Europe	Pellecchia et al.,2007
AY700419.1	Italy_Mediterranean Europe	Pellecchia et al.,2007
AY700420.1	Italy_Mediterranean Europe	Pellecchia et al.,2007
AY700421.1	Italy_Mediterranean Europe	Pellecchia et al.,2007
AY700422.1	Italy_Mediterranean Europe	Pellecchia et al.,2007
AY700423.1	Italy_Mediterranean Europe	Pellecchia et al.,2007
AY700424.1	Italy_Mediterranean Europe	Pellecchia et al.,2007
AY700425.1	Italy_Mediterranean Europe	Pellecchia et al.,2007
AY700426.1	Italy_Mediterranean Europe	Pellecchia et al.,2007
AY700427.1	Italy_Mediterranean Europe	Pellecchia et al.,2007
AY700428.1	Italy_Mediterranean Europe	Pellecchia et al.,2007
AY700429.1	Italy_Mediterranean Europe	Pellecchia et al.,2007
AY700430.1	Italy_Mediterranean Europe	Pellecchia et al.,2007
AY700431.1	Italy_Mediterranean Europe	Pellecchia et al.,2007
AY700432.1	Italy_Mediterranean Europe	Pellecchia et al.,2007
AY700433.1	Italy_Mediterranean Europe	Pellecchia et al.,2007
AY700434.1	Italy_Mediterranean Europe	Pellecchia et al.,2007
AY700435.1	Italy_Mediterranean Europe	Pellecchia et al.,2007
AY700436.1	Italy_Mediterranean Europe	Pellecchia et al.,2007
AY700437.1	Italy_Mediterranean Europe	Pellecchia et al.,2007
AY700438.1	Italy_Mediterranean Europe	Pellecchia et al.,2007
AY700439.1	Italy_Mediterranean Europe	Pellecchia et al.,2007
AY700440.1	Italy_Mediterranean Europe	Pellecchia et al.,2007
AY700441.1	Italy_Mediterranean Europe	Pellecchia et al.,2007
AY700442.1	Italy_Mediterranean Europe	Pellecchia et al.,2007
AY700443.1	Italy_Mediterranean Europe	Pellecchia et al.,2007
AY700444.1	Italy_Mediterranean Europe	Pellecchia et al.,2007
AY700445.1	Italy_Mediterranean Europe	Pellecchia et al.,2007
AY700446.1	Italy_Mediterranean Europe	Pellecchia et al.,2007
AY700447.1	Italy_Mediterranean Europe	Pellecchia et al.,2007
AY700448.1	Italy_Mediterranean Europe	Pellecchia et al.,2007
AY700449.1	Italy_Mediterranean Europe	Pellecchia et al.,2007
AY700450.1	Italy_Mediterranean Europe	Pellecchia et al.,2007
AY700451.1	Italy_Mediterranean Europe	Pellecchia et al.,2007
AY700452.1	Italy_Mediterranean Europe	Pellecchia et al.,2007
AY700453.1	Italy_Mediterranean Europe	Pellecchia et al.,2007
AY700454.1	Italy_Mediterranean Europe	Pellecchia et al.,2007
AY700455.1	Italy_Mediterranean Europe	Pellecchia et al.,2007
AY700456.1	Italy_Mediterranean Europe	Pellecchia et al.,2007
AY700457.1	Italy_Mediterranean Europe	Pellecchia et al.,2007
AY700458.1	Italy_Mediterranean Europe	Pellecchia et al.,2007
AY700459.1	Italy_Mediterranean Europe	Pellecchia et al.,2007
AY700460.1	Italy_Mediterranean Europe	Pellecchia et al.,2007
AY700461.1	Italy_Mediterranean Europe	Pellecchia et al.,2007
AY700462.1	Italy_Mediterranean Europe	Pellecchia et al.,2007
AY700463.1	Italy_Mediterranean Europe	Pellecchia et al.,2007
AY700464.1	Italy_Mediterranean Europe	Pellecchia et al.,2007
AY700465.1	Italy_Mediterranean Europe	Pellecchia et al.,2007
AY700466.1	Italy_Mediterranean Europe	Pellecchia et al.,2007
AY700467.1	Italy_Mediterranean Europe	Pellecchia et al.,2007
AY700468.1	Italy_Mediterranean Europe	Pellecchia et al.,2007
AY700469.1	Italy_Mediterranean Europe	Pellecchia et al.,2007
AY700470.1	Italy_Mediterranean Europe	Pellecchia et al.,2007
AY700471.1	Italy_Mediterranean Europe	Pellecchia et al.,2007
AY700472.1	Italy_Mediterranean Europe	Pellecchia et al.,2007
AY700473.1	Italy_Mediterranean Europe	Pellecchia et al.,2007
AY700474.1	Italy_Mediterranean Europe	Pellecchia et al.,2007
AY700475.1	Italy_Mediterranean Europe	Pellecchia et al.,2007
AY700476.1	Italy_Mediterranean Europe	Pellecchia et al.,2007
AY700477.1	Italy_Mediterranean Europe	Pellecchia et al.,2007
AY700478.1	Italy_Mediterranean Europe	Pellecchia et al.,2007
AY700479.1	Italy_Mediterranean Europe	Pellecchia et al.,2007
AY700480.1	Italy_Mediterranean Europe	Pellecchia et al.,2007
AY700481.1	Italy_Mediterranean Europe	Pellecchia et al.,2007
AY700482.1	Italy_Mediterranean Europe	Pellecchia et al.,2007
AY700483.1	Italy_Mediterranean Europe	Pellecchia et al.,2007
AY700484.1	Italy_Mediterranean Europe	Pellecchia et al.,2007
AY700485.1	Italy_Mediterranean Europe	Pellecchia et al.,2007
AY700486.1	Italy_Mediterranean Europe	Pellecchia et al.,2007
AY700487.1	Italy_Mediterranean Europe	Pellecchia et al.,2007
AY700488.1	Italy_Mediterranean Europe	Pellecchia et al.,2007
AY700489.1	Italy_Mediterranean Europe	Pellecchia et al.,2007
AY700490.1	Italy_Mediterranean Europe	Pellecchia et al.,2007
AY700491.1	Italy_Mediterranean Europe	Pellecchia et al.,2007
AY700492.1	Italy_Mediterranean Europe	Pellecchia et al.,2007
AY700493.1	Italy_Mediterranean Europe	Pellecchia et al.,2007
AY700494.1	Italy_Mediterranean Europe	Pellecchia et al.,2007
AY700495.1	Italy_Mediterranean Europe	Pellecchia et al.,2007
AY700496.1	Italy_Mediterranean Europe	Pellecchia et al.,2007
AY700497.1	Italy_Mediterranean Europe	Pellecchia et al.,2007
AY700498.1	Italy_Mediterranean Europe	Pellecchia et al.,2007
AY700500.1	Italy_Mediterranean Europe	Pellecchia et al.,2007
FJ815445	Portugal_Mediterranean Europe	Ginja et al., 2010
FJ815448	Portugal_Mediterranean Europe	Ginja et al., 2010
FJ815452	Portugal_Mediterranean Europe	Ginja et al., 2010
FJ815465	Portugal_Mediterranean Europe	Ginja et al., 2010
FJ815489	Portugal_Mediterranean Europe	Ginja et al., 2010
FJ815493	Portugal_Mediterranean Europe	Ginja et al., 2010
FJ815498	Portugal_Mediterranean Europe	Ginja et al., 2010
FJ815505	Portugal_Mediterranean Europe	Ginja et al., 2010
FJ815513	Portugal_Mediterranean Europe	Ginja et al., 2010
FJ815514	Portugal_Mediterranean Europe	Ginja et al., 2010
FJ815519	Portugal_Mediterranean Europe	Ginja et al., 2010
FJ815544	Portugal_Mediterranean Europe	Ginja et al., 2010
FJ815570	Portugal_Mediterranean Europe	Ginja et al., 2010
FJ815575	Portugal_Mediterranean Europe	Ginja et al., 2010
FJ815583	Portugal_Mediterranean Europe	Ginja et al., 2010
FJ815614	Portugal_Mediterranean Europe	Ginja et al., 2010
FJ815643	Portugal_Mediterranean Europe	Ginja et al., 2010
FJ815648	Portugal_Mediterranean Europe	Ginja et al., 2010
FJ815853	Portugal_Mediterranean Europe	Ginja et al., 2010
FJ815859	Portugal_Mediterranean Europe	Ginja et al., 2010
FJ815866	Portugal_Mediterranean Europe	Ginja et al., 2010
FJ815876	Portugal_Mediterranean Europe	Ginja et al., 2010
FJ815890	Portugal_Mediterranean Europe	Ginja et al., 2010
FJ815891	Portugal_Mediterranean Europe	Ginja et al., 2010
GU086312	Portugal_Mediterranean Europe	Ginja et al., 2010
GU086314	Portugal_Mediterranean Europe	Ginja et al., 2010
GU086315	Portugal_Mediterranean Europe	Ginja et al., 2010
FJ815656	Spain_Mediterranean Europe	Ginja et al., 2010
FJ815668	Spain_Mediterranean Europe	Ginja et al., 2010
FJ815669	Spain_Mediterranean Europe	Ginja et al., 2010
KM457287	Spain_Mediterranean Europe	Lopez-Oceja et al., 2016
KM457294	Spain_Mediterranean Europe	Lopez-Oceja et al., 2016
KM457321	Spain_Mediterranean Europe	Lopez-Oceja et al., 2016
KM457326	Spain_Mediterranean Europe	Lopez-Oceja et al., 2016
KM457339	Spain_Mediterranean Europe	Lopez-Oceja et al., 2016
KM457366	Spain_Mediterranean Europe	Lopez-Oceja et al., 2016
KM457411	Spain_Mediterranean Europe	Lopez-Oceja et al., 2016
KM457416	Spain_Mediterranean Europe	Lopez-Oceja et al., 2016
KM457420	Spain_Mediterranean Europe	Lopez-Oceja et al., 2016
KM457436	Spain_Mediterranean Europe	Lopez-Oceja et al., 2016
AM279287	Spain_Mediterranean Europe	Fajardo et al., 2007
KF307212	France_Mediterranean Europe	Scheu et al.,2015
KF307213	France_Mediterranean Europe	Scheu et al.,2015
KF307218	France_Mediterranean Europe	Scheu et al.,2015
KF307219	France_Mediterranean Europe	Scheu et al.,2015
KF307224	France_Mediterranean Europe	Scheu et al.,2015
KF307290	France_Mediterranean Europe	Scheu et al.,2015
